# Supplementary material for: Enterobacter bugandensis: a novel enterobacterial species associated with severe clinical infection
Source: Sci Rep. 2018 Mar 29;8:5392. doi: 10.1038/s41598-018-23069-z (PMC5876403; doi:10.1038/s41598-018-23069-z)
Supplement: Supplementary file 2 — File S1 Supplementary Dataset [file 41598_2018_23069_MOESM2_ESM.xlsx]

## Sheet: Islandviewer Results
Island start	Island end	Length	Method	Gene name	Gene ID	Locus	Gene start	Gene end	Strand	Product
31424	35504	4080	Predicted by at least one method			region_138	31424	31513	-1	hypothetical membrane protein
31424	35504	4080	Predicted by at least one method			region_139	31913	34321	-1	hypothetical protein
31424	35504	4080	Predicted by at least one method			region_140	34309	34920	-1	hypothetical protein
31424	35504	4080	Predicted by at least one method			region_141	34908	35504	-1	hypothetical protein
545842	591170	45328	Predicted by at least one method		miaE	region_615	545842	546600	1	tRNA-(ms[2]io[6]A)-hydroxylase
545842	591170	45328	Predicted by at least one method			region_616	546631	547353	1	hypothetical protein
545842	591170	45328	Predicted by at least one method		intB	region_617	547732	548982	1	Putative prophage P4 integrase
545842	591170	45328	Predicted by at least one method		nmeDIMP	region_618	549070	550209	1	Probable modification methylase NmeDIP
545842	591170	45328	Predicted by at least one method		nmeDIRP	region_619	550349	551221	1	Putative type-2 restriction enzyme NmeDIP
545842	591170	45328	Predicted by at least one method			region_620	551363	552172	1	hypothetical protein
545842	591170	45328	Predicted by at least one method			region_621	552338	552544	1	hypothetical protein
545842	591170	45328	Predicted by at least one method			region_622	552566	552880	1	hypothetical protein
545842	591170	45328	Predicted by at least one method			region_623	553167	554435	1	hypothetical protein
545842	591170	45328	Predicted by at least one method			region_624	554386	555711	1	integrase
545842	591170	45328	Predicted by at least one method			region_625	555727	557331	1	hypothetical protein
545842	591170	45328	Predicted by at least one method			region_626	557341	557739	1	hypothetical protein
545842	591170	45328	Predicted by at least one method			region_627	557834	558259	1	hypothetical protein
545842	591170	45328	Predicted by at least one method			region_628	558311	558625	-1	hypothetical protein
545842	591170	45328	Predicted by at least one method			region_629	558644	559030	-1	hypothetical protein
545842	591170	45328	Predicted by at least one method			region_630	559561	560769	-1	hypothetical protein
545842	591170	45328	Predicted by at least one method			region_631	560738	561160	-1	hypothetical protein
545842	591170	45328	Predicted by at least one method			region_632	561729	562925	1	hypothetical protein
545842	591170	45328	Predicted by at least one method			region_633	563684	563932	-1	hypothetical protein
545842	591170	45328	Predicted by at least one method			region_634	563988	564863	-1	hypothetical protein
545842	591170	45328	Predicted by at least one method			region_635	564873	566024	-1	Overcoming lysogenization defect protein
545842	591170	45328	Predicted by at least one method			region_636	566027	567943	-1	hypothetical protein
545842	591170	45328	Predicted by at least one method			region_637	568847	569803	1	hypothetical protein
545842	591170	45328	Predicted by at least one method			region_638	569856	571127	1	hypothetical protein
545842	591170	45328	Predicted by at least one method			region_639	571124	572251	1	hypothetical protein
545842	591170	45328	Predicted by at least one method			region_640	572281	573954	-1	hypothetical protein
545842	591170	45328	Predicted by at least one method			region_641	574038	574466	-1	hypothetical protein
545842	591170	45328	Predicted by at least one method			region_642	574459	574989	-1	hypothetical protein
545842	591170	45328	Predicted by at least one method			region_643	575002	579432	-1	hypothetical protein
545842	591170	45328	Predicted by at least one method			region_644	579437	580258	-1	hypothetical protein
545842	591170	45328	Predicted by at least one method			region_645	580255	583410	-1	hypothetical protein
545842	591170	45328	Predicted by at least one method			region_646	583407	584279	-1	hypothetical protein
545842	591170	45328	Predicted by at least one method			region_647	584263	586743	-1	hypothetical protein
545842	591170	45328	Predicted by at least one method			region_648	586743	589856	-1	hypothetical protein
545842	591170	45328	Predicted by at least one method		queD	region_649	590282	590647	-1	6-carboxy-5,6,7,8-tetrahydropterin synthase
546631	552172	5541	Predicted by at least one method			region_616	546631	547353	1	hypothetical protein
546631	552172	5541	Predicted by at least one method		intB	region_617	547732	548982	1	Putative prophage P4 integrase
546631	552172	5541	Predicted by at least one method		nmeDIMP	region_618	549070	550209	1	Probable modification methylase NmeDIP
546631	552172	5541	Predicted by at least one method		nmeDIRP	region_619	550349	551221	1	Putative type-2 restriction enzyme NmeDIP
546631	552172	5541	Predicted by at least one method			region_620	551363	552172	1	hypothetical protein
552566	574989	22423	Predicted by at least one method			region_622	552566	552880	1	hypothetical protein
552566	574989	22423	Predicted by at least one method			region_623	553167	554435	1	hypothetical protein
552566	574989	22423	Predicted by at least one method			region_624	554386	555711	1	integrase
552566	574989	22423	Predicted by at least one method			region_625	555727	557331	1	hypothetical protein
552566	574989	22423	Predicted by at least one method			region_626	557341	557739	1	hypothetical protein
552566	574989	22423	Predicted by at least one method			region_627	557834	558259	1	hypothetical protein
552566	574989	22423	Predicted by at least one method			region_628	558311	558625	-1	hypothetical protein
552566	574989	22423	Predicted by at least one method			region_629	558644	559030	-1	hypothetical protein
552566	574989	22423	Predicted by at least one method			region_630	559561	560769	-1	hypothetical protein
552566	574989	22423	Predicted by at least one method			region_631	560738	561160	-1	hypothetical protein
552566	574989	22423	Predicted by at least one method			region_632	561729	562925	1	hypothetical protein
552566	574989	22423	Predicted by at least one method			region_633	563684	563932	-1	hypothetical protein
552566	574989	22423	Predicted by at least one method			region_634	563988	564863	-1	hypothetical protein
552566	574989	22423	Predicted by at least one method			region_635	564873	566024	-1	Overcoming lysogenization defect protein
552566	574989	22423	Predicted by at least one method			region_636	566027	567943	-1	hypothetical protein
552566	574989	22423	Predicted by at least one method			region_637	568847	569803	1	hypothetical protein
552566	574989	22423	Predicted by at least one method			region_638	569856	571127	1	hypothetical protein
552566	574989	22423	Predicted by at least one method			region_639	571124	572251	1	hypothetical protein
552566	574989	22423	Predicted by at least one method			region_640	572281	573954	-1	hypothetical protein
552566	574989	22423	Predicted by at least one method			region_641	574038	574466	-1	hypothetical protein
552566	574989	22423	Predicted by at least one method			region_642	574459	574989	-1	hypothetical protein
586743	591754	5011	Predicted by at least one method			region_648	586743	589856	-1	hypothetical protein
586743	591754	5011	Predicted by at least one method		queD	region_649	590282	590647	-1	6-carboxy-5,6,7,8-tetrahydropterin synthase
586743	591754	5011	Predicted by at least one method			region_650	591170	591754	-1	hypothetical protein
2180555	2188062	7507	Predicted by at least one method		gpo	region_2136	2180555	2181082	1	Glutathione peroxidase
2180555	2188062	7507	Predicted by at least one method			region_2137	2181200	2181991	-1	membrane protein
2180555	2188062	7507	Predicted by at least one method			region_2138	2182101	2182895	1	AraC family transcriptional regulator
2180555	2188062	7507	Predicted by at least one method			region_2139	2182949	2183569	-1	Lysine exporter protein (LYSE/YGGA)
2180555	2188062	7507	Predicted by at least one method			region_2140	2183697	2184299	-1	XRE family transcriptional regulator
2180555	2188062	7507	Predicted by at least one method			region_2141	2184343	2185038	1	B3/4 domain-containing protein
2180555	2188062	7507	Predicted by at least one method			region_2142	2185060	2185953	1	dihydrodipicolinate synthase
2180555	2188062	7507	Predicted by at least one method			region_2143	2186050	2186598	1	hypothetical protein
2180555	2188062	7507	Predicted by at least one method			region_2144	2186623	2187549	1	LysR family transcriptional regulator
2180555	2188062	7507	Predicted by at least one method			region_2145	2187592	2188062	-1	hypothetical protein
2508382	2516172	7790	Predicted by at least one method			region_2437	2508382	2508579	-1	hypothetical protein
2508382	2516172	7790	Predicted by at least one method			region_2438	2508644	2509072	-1	hypothetical protein
2508382	2516172	7790	Predicted by at least one method			region_2439	2509168	2509512	-1	cyanate transport
2508382	2516172	7790	Predicted by at least one method		yedK	region_2440	2510288	2510959	1	Putative SOS response-associated peptidase YedK
2508382	2516172	7790	Predicted by at least one method		leuE	region_2441	2511063	2511707	-1	Leucine efflux protein
2508382	2516172	7790	Predicted by at least one method		umuC	region_2442	2511841	2513109	-1	Protein UmuC
2508382	2516172	7790	Predicted by at least one method		umuD	region_2443	2513112	2513531	-1	Protein UmuD
2508382	2516172	7790	Predicted by at least one method			region_2444	2513769	2515088	-1	hypothetical protein
2508382	2516172	7790	Predicted by at least one method			region_2445	2515492	2516172	-1	hypothetical protein
2508382	2516172	7790	Predicted by at least one method			region_2446	2516169	2516471	-1	hypothetical protein
2544561	2550915	6354	Predicted by at least one method			region_2477	2544561	2545346	-1	hypothetical protein
2544561	2550915	6354	Predicted by at least one method			region_2478	2545496	2547088	1	hypothetical protein
2544561	2550915	6354	Predicted by at least one method			region_2479	2547099	2548127	1	DSBA oxidoreductase
2544561	2550915	6354	Predicted by at least one method			region_2480	2548384	2549763	-1	GntR family transcriptional regulator
2544561	2550915	6354	Predicted by at least one method			region_2481	2549873	2550298	1	hypothetical protein
2544561	2550915	6354	Predicted by at least one method		azoR2	region_2482	2550310	2550915	1	FMN-dependent NADH-azoreductase 2
2551657	2557152	5495	Predicted by at least one method			region_2484	2551657	2552106	-1	hypothetical protein
2551657	2557152	5495	Predicted by at least one method		14	region_2485	2552586	2553272	-1	Replication protein 14
2551657	2557152	5495	Predicted by at least one method		15	region_2486	2553269	2554126	-1	Replication protein 15
2551657	2557152	5495	Predicted by at least one method			region_2487	2554271	2554822	-1	regulatory protein
2551657	2557152	5495	Predicted by at least one method			region_2488	2554825	2555052	-1	Conserved hypothetical protein
2551657	2557152	5495	Predicted by at least one method			region_2489	2555153	2555545	1	DNA-binding protein
2551657	2557152	5495	Predicted by at least one method			region_2490	2555654	2556112	1	hypothetical protein
2551657	2557152	5495	Predicted by at least one method			region_2491	2556109	2557152	1	hypothetical protein
2752123	2757154	5031	Predicted by at least one method			region_2666	2752123	2752449	-1	hypothetical protein
2752123	2757154	5031	Predicted by at least one method			region_2667	2752466	2752846	-1	hypothetical protein
2752123	2757154	5031	Predicted by at least one method			region_2668	2753429	2753911	-1	hypothetical protein
2752123	2757154	5031	Predicted by at least one method			region_2669	2754950	2755423	-1	hypothetical protein
2752123	2757154	5031	Predicted by at least one method			region_2670	2755595	2756077	-1	SMI1 / KNR4 family protein
2752123	2757154	5031	Predicted by at least one method			region_2671	2756167	2756610	-1	hypothetical protein
2752123	2757154	5031	Predicted by at least one method			region_2672	2756948	2757154	-1	hypothetical protein
2767012	2771414	4402	Predicted by at least one method			region_2679	2767012	2768079	-1	ADP-ribosylglycohydrolase
2767012	2771414	4402	Predicted by at least one method			region_2680	2768105	2768455	-1	hypothetical protein
2767012	2771414	4402	Predicted by at least one method			region_2681	2768804	2769877	-1	hypothetical protein
2767012	2771414	4402	Predicted by at least one method			region_2682	2769900	2770334	-1	hypothetical protein
2767012	2771414	4402	Predicted by at least one method			region_2683	2770359	2771414	-1	hypothetical protein
3072143	3086526	14383	Predicted by at least one method			region_2959	3072143	3073609	-1	hypothetical protein
3072143	3086526	14383	Predicted by at least one method		rmlA	region_2960	3073667	3074539	-1	Glucose-1-phosphate thymidylyltransferase
3072143	3086526	14383	Predicted by at least one method			region_2961	3074588	3075598	-1	hypothetical protein
3072143	3086526	14383	Predicted by at least one method			region_2962	3075600	3076136	-1	transferase
3072143	3086526	14383	Predicted by at least one method			region_2963	3076129	3077277	-1	hypothetical protein
3072143	3086526	14383	Predicted by at least one method			region_2964	3077279	3078253	-1	hypothetical protein
3072143	3086526	14383	Predicted by at least one method			region_2965	3078240	3079499	-1	hypothetical protein
3072143	3086526	14383	Predicted by at least one method			region_2966	3079492	3080310	-1	dTDP-glucose 4,6-dehydratase
3072143	3086526	14383	Predicted by at least one method		rfbC	region_2967	3080307	3080846	-1	dTDP-4-dehydrorhamnose 3,5-epimerase
3072143	3086526	14383	Predicted by at least one method			region_2968	3080928	3082814	-1	PII uridylyl-transferase
3072143	3086526	14383	Predicted by at least one method			region_2969	3082853	3083413	-1	hypothetical protein
3072143	3086526	14383	Predicted by at least one method			region_2970	3083414	3084448	-1	glycosyl transferase
3072143	3086526	14383	Predicted by at least one method			region_2971	3084448	3085392	-1	NAD-dependent epimerase
3072143	3086526	14383	Predicted by at least one method		rfbB	region_2972	3085444	3086526	-1	dTDP-glucose 4,6-dehydratase
3354913	3360608	5695	Predicted by at least one method		zyg1	region_3203	3354913	3355719	1	Zygote formation protein zyg1
3354913	3360608	5695	Predicted by at least one method			region_3204	3356505	3357839	-1	hypothetical protein
3354913	3360608	5695	Predicted by at least one method			region_3205	3357884	3359128	-1	chromosome segregation ATPase
3354913	3360608	5695	Predicted by at least one method			region_3206	3359668	3360156	-1	hypothetical protein
3354913	3360608	5695	Predicted by at least one method			region_3207	3360153	3360608	-1	hypothetical protein
3614719	3620812	6093	Predicted by at least one method			region_3428	3614719	3615009	-1	hypothetical protein
3614719	3620812	6093	Predicted by at least one method			region_3429	3615536	3616228	-1	putative cytoplasmic protein
3614719	3620812	6093	Predicted by at least one method			region_3430	3616279	3617949	-1	Lipid A core-O-antigen ligase
3614719	3620812	6093	Predicted by at least one method			region_3431	3617915	3618730	-1	hypothetical membrane protein
3614719	3620812	6093	Predicted by at least one method			region_3432	3618744	3619265	-1	hypothetical secreted protein
3614719	3620812	6093	Predicted by at least one method			region_3433	3619273	3619746	-1	hypothetical secreted protein
3614719	3620812	6093	Predicted by at least one method			region_3434	3619743	3620237	-1	hypothetical secreted protein
3614719	3620812	6093	Predicted by at least one method			region_3435	3620246	3620812	-1	fimbrial protein
3625336	3629891	4555	Predicted by at least one method			region_3440	3625336	3625446	-1	hypothetical membrane protein
3625336	3629891	4555	Predicted by at least one method			region_3441	3625799	3626524	1	hypothetical secreted protein
3625336	3629891	4555	Predicted by at least one method			region_3442	3626529	3629000	1	outer membrane usher protein FimD
3625336	3629891	4555	Predicted by at least one method			region_3443	3629220	3629891	1	hypothetical protein
3630947	3641290	10343	Predicted by at least one method			region_3445	3630947	3631639	-1	putative cytoplasmic protein
3630947	3641290	10343	Predicted by at least one method			region_3446	3633917	3634462	-1	hypothetical protein
3630947	3641290	10343	Predicted by at least one method			region_3447	3635151	3636404	-1	hypothetical protein
3630947	3641290	10343	Predicted by at least one method			region_3448	3636741	3637934	-1	hypothetical membrane protein
3630947	3641290	10343	Predicted by at least one method			region_3449	3639484	3640530	-1	XRE family transcriptional regulator
3630947	3641290	10343	Predicted by at least one method			region_3450	3640514	3641290	-1	carboxyvinyl-carboxyphosphonate phosphorylmutase
4661443	4668143	6700	Predicted by at least one method		mobA	region_4392	4661443	4662027	1	Molybdenum cofactor guanylyltransferase
4661443	4668143	6700	Predicted by at least one method		mobB	region_4393	4662024	4662527	1	Molybdopterin-guanine dinucleotide biosynthesis adapter protein
4661443	4668143	6700	Predicted by at least one method			region_4394	4668054	4668143	1	hypothetical protein
