# Supplementary material for: Enterobacter bugandensis: a novel enterobacterial species associated with severe clinical infection
Source: Sci Rep. 2018 Mar 29;8:5392. doi: 10.1038/s41598-018-23069-z (PMC5876403; doi:10.1038/s41598-018-23069-z)
Supplement: Supplementary file 3 — File S2 Supplementary Dataset [file 41598_2018_23069_MOESM3_ESM.xlsx]

## Sheet: parsnp1_linda
##FILTER=<ID=IND,Description="Column contains indel">
##FILTER=<ID=N,Description="Column contains N">
##FILTER=<ID=LCB,Description="LCB smaller than 200bp">
##FILTER=<ID=CID,Description="SNP in aligned 100bp window with < 50% column % ID">
##FILTER=<ID=ALN,Description="SNP in aligned 100b window with > 20 indels">
#CHROM	POS	ID	REF	ALT	QUAL	FILTER	INFO	FORMAT	p020_pEB247.gbk.fna.srt	incHI2.fas	pSTm-A54650.fasta
unknown;	3963	AGACCAACAG.GTACCTCTTC	G	C	40	PASS	NA	GT	0	1	0
unknown;	14492	TCAGCCGCTG.GCAGATTTAA	G	T	40	PASS	NA	GT	0	1	1
unknown;	14493	CAGCCGCTGG.CAGATTTAAC	C	G	40	PASS	NA	GT	0	1	1
unknown;	21345	TTAACGTTTT.GTCTGTGACT	G	A	40	PASS	NA	GT	0	0	1
unknown;	35879	CGGAGGAGAG.TTTGTCTTCT	T	G	40	PASS	NA	GT	0	1	1
unknown;	36027	CATAAGAATC.AAAAATCCTG	A	G	40	PASS	NA	GT	0	1	0
unknown;	36206	TAATTGCGTG.AGGCTATCAA	A	G	40	PASS	NA	GT	0	1	1
unknown;	51112	AGTTGATGTC.GGACAAAGAA	G	T	40	PASS	NA	GT	0	1	1
unknown;	75793	GTCTAAGCTA.CATGTCAATC	C	G	40	PASS	NA	GT	0	0	1
unknown;	84824	AGGGGCTTCA.GTATGCAAAG	G	A	40	PASS	NA	GT	0	0	1
unknown;	86657	ACTCCTGACA.GTTCAATATC	G	A	40	PASS	NA	GT	0	1	1
unknown;	86658	CTCCTGACAG.TTCAATATCA	T	C	40	PASS	NA	GT	0	1	1
unknown;	86659	TCCTGACAGT.TCAATATCAG	T	G	40	PASS	NA	GT	0	1	1
unknown;	86673	TATCAGAAGT.GATCTGCACC	G	C	40	PASS	NA	GT	0	1	1
unknown;	94817	TTGATGATAC.TAACGGCCCA	T	A	40	PASS	NA	GT	0	1	1
unknown;	94863	GGAAAGGCTC.ATTGAAGCCG	A	G	40	PASS	NA	GT	0	1	1
unknown;	94864	GAAAGGCTCA.TTGAAGCCGT	T	C	40	PASS	NA	GT	0	1	1
unknown;	116159	GCTGCTTCCG.GGAAGGGGGA	G	A	40	PASS	NA	GT	0	1	1
unknown;	116161	TGCTTCCGGG.AAGGGGGAGA	A	C	40	PASS	NA	GT	0	1	1
unknown;	116165	TCCGGGAAGG.GGGAGACATT	G	T	40	PASS	NA	GT	0	1	1
unknown;	116168	GGGAAGGGGG.AGACATTCAT	A	G	40	PASS	NA	GT	0	1	1
unknown;	116171	AAGGGGGAGA.CATTCATGAT	C	A	40	PASS	NA	GT	0	1	1
unknown;	116234	AACAGGCGCA.CGGAGGCGAT	C	T	40	PASS	NA	GT	0	1	1
unknown;	116246	GAGGCGATTT.AGCACAGGGC	A	C	40	PASS	NA	GT	0	1	1
unknown;	116248	GGCGATTTAG.CACAGGGCAT	C	T	40	PASS	NA	GT	0	1	1
unknown;	116258	CACAGGGCAT.ATTCCAAGCC	A	C	40	PASS	NA	GT	0	1	1
unknown;	116264	GCATATTCCA.AGCCACAGTC	A	T	40	PASS	NA	GT	0	1	1
unknown;	116266	ATATTCCAAG.CCACAGTCGT	C	G	40	PASS	NA	GT	0	1	1
unknown;	116270	TCCAAGCCAC.AGTCGTACAG	A	C	40	PASS	NA	GT	0	1	1
unknown;	116275	GCCACAGTCG.TACAGGTTGT	T	C	40	PASS	NA	GT	0	1	1
unknown;	116276	CCACAGTCGT.ACAGGTTGTA	A	T	40	PASS	NA	GT	0	1	1
unknown;	116290	GTTGTACCAA.CAGCGCATGC	C	T	40	PASS	NA	GT	0	1	1
unknown;	116291	TTGTACCAAC.AGCGCATGCC	A	G	40	PASS	NA	GT	0	1	1
unknown;	116292	TGTACCAACA.GCGCATGCCG	G	C	40	PASS	NA	GT	0	1	1
unknown;	116293	GTACCAACAG.CGCATGCCGT	C	T	40	PASS	NA	GT	0	1	1
unknown;	116300	CAGCGCATGC.CGTGAATACG	C	A	40	PASS	NA	GT	0	1	1
unknown;	116345	CGTCGGCCAT.AACCCACCTA	A	T	40	PASS	NA	GT	0	1	1
unknown;	116346	GTCGGCCATA.ACCCACCTAG	A	G	40	PASS	NA	GT	0	1	1
unknown;	116350	GCCATAACCC.ACCTAGCGAT	A	G	40	PASS	NA	GT	0	1	1
unknown;	116354	TAACCCACCT.AGCGATAAAA	A	T	40	PASS	NA	GT	0	1	1
unknown;	116356	ACCCACCTAG.CGATAAAACG	C	G	40	PASS	NA	GT	0	1	1
unknown;	116369	TAAAACGGCT.TCATGACCGC	T	C	40	PASS	NA	GT	0	1	1
unknown;	116370	AAAACGGCTT.CATGACCGCG	C	G	40	PASS	NA	GT	0	1	1
unknown;	116376	GCTTCATGAC.CGCGGTCATA	C	A	40	PASS	NA	GT	0	1	1
unknown;	116388	CGGTCATATT.ATGCCATGGC	A	C	40	PASS	NA	GT	0	1	1
unknown;	116403	ATGGCAGAAT.TTGCTCCATG	T	C	40	PASS	NA	GT	0	1	1
unknown;	118253	CTCAAAAAAC.AACGCTAATG	A	G	40	PASS	NA	GT	0	1	1
unknown;	134212	ACTGTATCAA.TATAACAATA	T	C	40	PASS	NA	GT	0	1	1
unknown;	164765	TCCCGCGCCT.TGATGAGTTC	T	C	40	PASS	NA	GT	0	1	1
unknown;	202406	TTTGTTCTTG.GTAGAGCTGG	G	C	40	PASS	NA	GT	0	1	1
unknown;	235297	CGCATTCATA.CCACGGCAAA	C	T	40	PASS	NA	GT	0	0	1
unknown;	235298	GCATTCATAC.CACGGCAAAA	C	T	40	PASS	NA	GT	0	0	1
unknown;	249417	GCCAGCATCA.GGGTCAGGAT	G	A	40	PASS	NA	GT	0	0	1
